# Supplementary material for: A spatiotemporal cell atlas of cardiopulmonary progenitor cell allocation during development
Source: Cell Rep. Author manuscript; Available in PMC 2025 May 24. (PMC12103214; doi:10.1016/j.celrep.2025.115513)
Supplement: 2 [file NIHMS2076725-supplement-2.xlsx]

## Sheet: Sheet1
Table S2. Genes up in ECs from homozygous Wnt2CreERT2/CreERT2 lungs at E17.5, related to Figure 7.
names	scores	logfoldchanges	pvals_adj
Igfbp7	19.6553	2.75613	5.29321e-82
Tmem14c	13.9609	1.88647	5.14759e-41
Eif4a1	13.7744	1.06281	6.14982e-40
Tshz2	12.3778	3.04138	4.11677e-32
Sema6d	12.3397	2.13609	5.91689e-32
Fabp5	11.8422	2.73812	2.39832e-29
Tpm4	11.6571	1.16771	2.04322e-28
Ednrb	10.8802	1.99799	1.26456e-24
Mfap4	9.88819	2.42351	3.52397e-20
Cfl2	9.86128	1.57916	4.44428e-20
Chrm3	9.6839	2.85511	2.47245e-19
Hspa1a	9.4733	2.86957	1.7767e-18
Lama4	9.3204	1.61838	7.357e-18
Fabp4	8.9723	3.86744	1.78752e-16
Srsf2	8.80767	1.12936	7.20942e-16
Ldlrad4	8.7895	1.31392	8.24757e-16
Dysf	8.69983	1.67573	1.77682e-15
Rnf220	8.07435	1.5652	2.50549e-13
Gm10320	7.92805	1.57051	7.6643e-13
Col15a1	7.79695	1.48541	2.11185e-12
Dock4	7.71188	1.09639	3.99746e-12
Hspa1b	7.68476	2.30387	4.7903e-12
Adam12	7.64763	1.43924	6.20675e-12
Vps13d	7.49449	1.43424	1.90425e-11
Mdga2	7.3144	1.75642	7.19424e-11
Vash1	7.30528	1.57612	7.4469e-11
Ndufa12	7.30434	1.51967	7.4469e-11
Glo1	7.22415	1.16281	1.33023e-10
Hspg2	7.21484	1.23966	1.40619e-10
Spata13	7.0571	1.93474	3.96938e-10
Wdfy1	6.97256	2.37298	7.02425e-10
Rab13	6.89849	1.43368	1.14798e-09
Lamb1	6.76152	1.35655	2.91977e-09
Arhgdib	6.72027	2.19058	3.7218e-09
Cald1	6.71594	1.15685	3.79566e-09
Lamc1	6.71235	1.24109	3.85162e-09
Samd5	6.69216	1.41298	4.33681e-09
Vcp	6.68981	1.30776	4.36452e-09
Pmepa1	6.58776	1.63956	8.47655e-09
Sntb1	6.43836	1.37694	2.11489e-08
Gm15609	6.38828	1.95696	2.86373e-08
Foxn3	6.30291	1.05528	4.8635e-08
Auts2	6.2831	1.1447	5.48106e-08
Plxnd1	6.19945	1.03467	8.99171e-08
Lgals1	6.19758	1.33782	9.02856e-08
Lhfpl2	6.16743	1.27212	1.07625e-07
Tmem255a	6.13524	1.45324	1.28899e-07
Mast4	6.0605	1.00043	2.04184e-07
Myo1b	6.04448	1.08276	2.23882e-07
Meox1	6.021	1.26696	2.5515e-07
Zfpm2	5.99224	2.06346	2.98164e-07
Klhl6	5.98812	1.96498	3.0366e-07
Angel1	5.96158	1.92131	3.52397e-07
Tspan6	5.91018	1.12299	4.69033e-07
Ext1	5.90865	1.07083	4.70219e-07
Ephb1	5.82253	1.61053	7.74623e-07
Exoc3l2	5.81614	1.61089	7.99542e-07
Wipf1	5.80653	1.14688	8.41302e-07
Ttc3	5.63111	1.07197	2.21776e-06
Rcn3	5.62192	1.45813	2.32491e-06
Atp2b4	5.61612	1.94615	2.38727e-06
Nck1	5.61526	1.0118	2.38727e-06
Selenom	5.60769	1.15961	2.47921e-06
Meox2	5.59695	2.07137	2.60666e-06
Xpo1	5.58946	1.12874	2.70578e-06
Tyms	5.54958	1.13141	3.36229e-06
Mcf2l	5.49412	1.34032	4.45594e-06
Hapln1	5.47217	1.07211	5.01684e-06
Mecom	5.43405	1.1421	6.11502e-06
Gm35082	5.42974	4.66336	6.2305e-06
Map2k6	5.4086	1.13848	6.93672e-06
Lpar4	5.40567	1.09009	7.01365e-06
Fbln1	5.35303	1.46896	9.19856e-06
Igf2	5.32866	1.84077	1.04134e-05
Ppa1	5.30327	1.04672	1.17283e-05
Map1b	5.29957	1.17327	1.1908e-05
Itm2a	5.28392	1.14974	1.29075e-05
Rflnb	5.23412	1.09899	1.64258e-05
Stt3a	5.14411	1.09267	2.52782e-05
Nrp2	5.05356	1.04231	4.02234e-05
Robo1	5.03902	1.19809	4.30077e-05
Trpm7	5.01181	1.02156	4.84642e-05
Ralgps2	4.99209	1.0934	5.25233e-05
Zmynd11	4.97426	1.02224	5.6621e-05
Exoc3l	4.94027	1.04621	6.57546e-05
Hsph1	4.94027	1.71305	6.57546e-05
H19	4.93348	1.67299	6.78017e-05
Prex1	4.92793	1.34237	6.93597e-05
Cd109	4.91731	1.01127	7.24506e-05
Gm35197	4.9086	1.11523	7.51343e-05
Fbn2	4.88434	1.38428	8.39854e-05
Chn2	4.78675	1.46697	0.000130422
Tmem254a	4.78133	1.10861	0.000133481
Kalrn	4.77676	1.01726	0.00013604
Fam126a	4.75479	1.10983	0.000148905
Vwa1	4.72231	1.55577	0.000172871
Ccnd2	4.68355	1.4389	0.000204539
Slf1	4.67984	1.07231	0.000207543
Sgk3	4.65752	1.30559	0.000228906
Gpc4	4.60208	1.78521	0.000292989
Cep112	4.60042	1.12584	0.000294318
Robo2	4.58854	2.15586	0.000308332
Pde2a	4.58787	1.13972	0.000308332
Oat	4.52114	1.03765	0.000400442
Hjurp	4.51344	1.0494	0.000413949
Cd44	4.49759	2.28686	0.000441793
Tcf7l1	4.49052	1.01682	0.000451018
Ttk	4.38969	1.18164	0.000686256
Tsen15	4.36686	1.06506	0.000748652
Smim7	4.34832	1.05782	0.000798459
Col25a1	4.3343	1.41972	0.000843813
Prkd1	4.32124	1.02102	0.000882821
Insr	4.31115	1.00431	0.000918936
Clec9a	4.27211	1.65953	0.00107759
Prr5l	4.15465	1.32484	0.00171627
H2bc11	4.1544	1.60671	0.00171627
Kctd17	4.1205	1.05972	0.00194911
Zfp462	4.10619	1.17901	0.00204777
Dab2	4.10085	1.51363	0.00207997
Rhbdl2	4.05828	2.64516	0.00240806
Hoxb2	4.01686	1.25053	0.00277964
Rpgrip1	3.99041	1.38297	0.00301763
Fam155a	3.95311	2.14296	0.00344589
Abcc4	3.92963	1.23301	0.0037085
Hddc3	3.89965	1.12972	0.00407664
Pfkp	3.87066	1.04705	0.00451581
Exoc3l4	3.8137	1.11567	0.00552868
Fbxo6	3.80735	1.13442	0.00562192
Septin1	3.73907	1.207	0.00702594
Tspan5	3.72406	1.38135	0.00740191
Dusp23	3.72267	1.14182	0.00742905
Ints6l	3.69101	1.01604	0.00826449
Ltbp1	3.64194	1.22289	0.00967695
Nav3	3.62041	2.1685	0.0103729
Nipsnap1	3.56899	1.2176	0.0121077
Serpine2	3.56777	1.13251	0.0121281
Ibtk	3.53301	1.06931	0.0135047
Eln	3.48767	1.0108	0.0156828
Esm1	3.47724	1.70888	0.0161548
Gm13351	3.43073	1.13082	0.0186683
Rpp38	3.39592	1.0105	0.0207059
Zfp992	3.34964	2.69299	0.0236502
Pcp4l1	3.34311	1.41928	0.0241091
Rbp7	3.34176	2.10606	0.0241225
Zfp804b	3.31603	2.50167	0.0259397
Ccdc88c	3.23458	1.14545	0.0329944
H1f3	3.22071	1.37198	0.0343579
Tmem86a	3.20845	1.00081	0.0355283
Bhlhb9	3.15393	1.17398	0.0417907
Mmp16	3.15202	1.2287	0.041937
Ebf1	3.13703	1.9201	0.0433893
Gm36741	3.13022	1.43546	0.0441315
